# Supplementary material for: Modelling of the Citrus CCD4 Family Members: In Silico Analysis of Membrane Binding and Substrate Preference
Source: Int J Mol Sci. 2021 Dec 19;22(24):13616. doi: 10.3390/ijms222413616 (PMC8708828; doi:10.3390/ijms222413616)
Supplement: Supplementary file 1 [file ijms-22-13616-s001.zip]

Archive with 1 entries (1 files):
- ijms-1493082-supplementary.pdf
